# Supplementary material for: Structural Insights and Catalytic Mechanism of 3-Hydroxybutyryl-CoA Dehydrogenase from Faecalibacterium Prausnitzii A2-165
Source: Int J Mol Sci. 2024 Oct 5;25(19):10711. doi: 10.3390/ijms251910711 (PMC11476959; doi:10.3390/ijms251910711)
Supplement: Supplementary file 1 [file ijms-25-10711-s001.zip]

Archive with 1 entries (1 files):
- ijms-3230414-supplementary.pdf
